# Supplementary material for: Revisiting volatile organic compounds’ role in plant communication using real-time bioimaging
Source: Front Plant Sci. 2026 Jun 18;17:1829872. doi: 10.3389/fpls.2026.1829872 (PMC13323021; doi:10.3389/fpls.2026.1829872)
Supplement: Supplementary file 11 [file Table1.xls]

## Sheet: volcano_plot_VOCs
Compound	p ([DB moth] Vs [w/o-DB moth])	p (Corr) ([DB moth] Vs [without-DB moth])	FC (abs) ([DB moth] Vs [without-DB moth])	Regulation ([DB moth] Vs [without DB moth])	FC ([DB moth] Vs [without-DB moth])	Abund Diff (Raw)	Abund Diff (Log2)	Log FC ([DB moth] Vs [without DB moth])
Dodecane	3.60751E-4	0.00192401	8448.19	up	8448.19	91561.5	16.4825	13.0444
4,6'-Dimethoxy-2'-(tert.-butyldimethylsilyl)oxychalcone	2.0467053E-4	0.00130989	31650.1	up	31650.1	31649.1	14.9499	14.9499
Acetophenone	0.00701493	0.016477	5571.89	up	5571.89	54591.3	15.7364	12.4439
Nonane	0.0885648	0.134956	186.034	up	186.034	19561.2	14.2557	7.53942
Tridecane	3.649315E-21	7.874226E-20	90449.1	up	90449.1	90448.1	16.4648	16.4648
(2-Aziridinylethyl)amine	0.297808	0.317662	59.156	down	-59.156	-41876.2	-15.3538	-5.88645
Cyclohexadecane	0.0202639	0.0381439	1132.27	up	1132.27	1131.27	10.1437	10.145
Octanal	0.00384901	0.0112159	4637.03	up	4637.03	4636.03	12.1787	12.179
Undecane	1.6117284E-4	0.00128938	20597	up	20597	20596	14.3301	14.3301
1-Octadecene	0.253979	0.290262	56.6467	down	-56.6467	-1195.15	-10.223	-5.82392
Dodecanal	0.00385148	0.0112159	4346.78	up	4346.78	4345.78	12.0854	12.0857
Pentadecane	4.9213914E-21	7.874226E-20	105235	up	105235	105234	16.6832	16.6833
1-Hexanol, 2-ethyl-	0.00332616	0.0112159	3448.7	up	3448.7	397750	18.6015	11.7518
Decanal	6.636764E-19	7.079215E-18	100581	up	100581	100580	16.618	16.618
3-Heptyne-2,6-dione, 5-methyl-5-(1-methylethyl)-	0.0594649	0.100151	382.508	up	382.508	36276.2	15.1467	8.57935
Tetradecanal	0.00385546	0.0112159	5518.72	up	5518.72	5517.72	12.4299	12.4301
Pentadecanenitrile	0.0525051	0.0933423	791.716	up	791.716	8511.75	13.0552	9.62884
Tridecanal	0.0659204	0.105473	414.175	up	414.175	4607.56	12.1698	8.6941
Dimethyl ether	0.66724	0.66724	5.62764	down	-5.62764	-2544.56	-11.3132	-2.49253
1-Octadecanol	0.236244	0.290262	64.6628	up	64.6628	7787.46	12.9269	6.01486
Pentadecane, 8-hexyl-	0.248964	0.290262	50.6782	down	-50.6782	-937.971	-9.8734	-5.66329
Tetrahydrofuran	0.232376	0.290262	62.6566	up	62.6566	6765.44	12.724	5.96939
Cyclopentanone	0.288401	0.317662	38.1237	down	-38.1237	-11418.9	-13.4791	-5.25262
Heptadecane, 2-methyl-	0.139436	0.202816	144.359	up	144.359	1278.3	10.32	7.17352
2-Hexenoic acid, 3,4,4-trimethyl-5-oxo-, (Z)-	0.00384092	0.0112159	5981.48	up	5981.48	5980.48	12.546	12.5463
Benzene, 1,3-dichloro-	0.0202638	0.0381439	1185.17	up	1185.17	1184.17	10.2097	10.2109
Octasiloxane, 1,1,3,3,5,5,7,7,9,9,11,11,13,13,15,15-hexadecamethyl-	0.224362	0.290262	67.9416	down	-67.9416	-1244.08	-10.2809	-6.08622
9-Hexadecenoic acid	0.0077236	0.016477	1799.88	down	-1799.88	-1798.88	-10.8129	-10.8137
2-Propyl-1-pentanol	0.00762683	0.016477	2002.36	down	-2002.36	-2001.36	-10.9668	-10.9675
1,4-Dihydrothujopsene-(I1)	0.00763077	0.016477	948.397	down	-948.397	-947.397	-9.88783	-9.88935
32.07@0.82722235	0.167439	0.232959	411.841	up	411.841	369276	18.4943	8.68595
30.1@1.0205716	0.451968	0.466547	17.0403	up	17.0403	2000.18	10.9659	4.09088
