# Supplementary material for: Revisiting volatile organic compounds’ role in plant communication using real-time bioimaging
Source: Front Plant Sci. 2026 Jun 18;17:1829872. doi: 10.3389/fpls.2026.1829872 (PMC13323021; doi:10.3389/fpls.2026.1829872)
Supplement: Supplementary file 12 [file Table2.xls]

## Sheet: Supplementary Table S2
Compound	p ([glr3.3/3.6-w/DB moth] Vs [glr3.3/3.6-without-DB moth])	p (Corr) ([glr3.3/3.6-w/DB moth] Vs [glr3.3/3.6-without-DB moth])	FC (abs) ([glr3.3/3.6-w/DB moth] Vs [glr3.3/3.6-without-DBM])	Regulation ([mutant-w/DBM] Vs [mutant-no-DBM])	FC ([glr3.3/3.6-w/DB moth] Vs [glr3.3/3.6-without-DB moth])	Abund Diff (Raw)	Abund Diff (Log2)	Log FC ([glr3.3/3.6-w/DB moth] Vs [glr3.3/3.6-without-DB moth])
9H-Carbazol-3-amine, 9-ethyl-	0.00891036	0.142566	898.261	down	-898.261	-897.261	-9.80938	-9.81099
3-Ethyl-3-methylheptane	0.00885913	0.142566	649.402	down	-649.402	-648.402	-9.34075	-9.34297
Benzene, (1-methyldodecyl)-	0.0107965	0.146168	508.482	up	508.482	12823.4	13.6465	8.99005
1-(1-Butoxypropan-2-yloxy)propan-2-yl acetate	4.22E-04	0.0743084	3409.81	up	3409.81	3408.81	11.735	11.7355
2,3-Dimethoxyphenol	0.0142273	0.168698	1458.95	up	1458.95	8418.24	13.0393	10.5107
3-Penten-2-one, 4-methyl-	0.00880587	0.142566	1906.92	up	1906.92	1905.92	10.8963	10.897
Hexadecane, 2-methyl-	0.00877905	0.142566	990.87	up	990.87	989.87	9.9511	9.95255
Ethanone, 1-(3-fluorophenyl)-	0.00878104	0.142566	2526.81	up	2526.81	2525.81	11.3025	11.3031
Benzene, (1-ethylundecyl)-	0.0143777	0.168698	764.091	up	764.091	3806.86	11.8944	9.5776
Longifolene	0.0087977	0.142566	610.823	up	610.823	609.823	9.25225	9.25461
Cyclohexane, methyl-	0.0087972	0.142566	1005.82	down	-1005.82	-1004.82	-9.97272	-9.97416
57.07@15.88175	0.00878956	0.142566	581.111	up	581.111	580.111	9.18019	9.18267
57.07@21.1975	0.00884235	0.142566	768.774	up	768.774	767.774	9.58454	9.58642
57.07@22.613667	0.010668	0.146168	689.815	up	689.815	20189.9	14.3013	9.43007
207.04@21.451801	0.00877961	0.142566	906.535	up	906.535	905.535	9.82263	9.82422
